# Supplementary material for: Bronchial Progenitor Cells in Obstructive and Neoplastic Lung Disease: A Pilot Study
Source: J Clin Med. 2024 Jan 21;13(2):609. doi: 10.3390/jcm13020609 (PMC10816161; doi:10.3390/jcm13020609)
Supplement: Supplementary file 1 [file jcm-13-00609-s001.zip]

Archive with 1 entries (1 files):
- jcm-2697598-supplementary.pdf
